# Supplementary material for: Soybean Mosaic Virus 6K1 Interactors Screening and GmPR4 and GmBI1 Function Characterization
Source: Int J Mol Sci. 2023 Mar 10;24(6):5304. doi: 10.3390/ijms24065304 (PMC10049162; doi:10.3390/ijms24065304)
Supplement: Supplementary file 1 [file ijms-24-05304-s001.zip]

Archive with 1 entries (1 files):
- ijms-2172060-supplementary.pdf
